# Supplementary material for: Development and validation of interpretable machine learning models for postoperative pneumonia prediction
Source: Front Public Health. 2024 Dec 11;12:1468504. doi: 10.3389/fpubh.2024.1468504 (PMC11670315; doi:10.3389/fpubh.2024.1468504)
Supplement: Supplementary file 2 [file Table_2.xlsx]

## Sheet: Sheet 1
Classifier
